# Supplementary material for: Comparative Analysis of SARIMA, Prophet, and a Diagnostic Decomposition–Correction Hybrid for Long-Horizon Lottery Sales Forecasting
Source: Entropy (Basel). 2026 Mar 3;28(3):286. doi: 10.3390/e28030286 (PMC13025920; doi:10.3390/e28030286)
Supplement: Supplementary file 1 [file entropy-28-00286-s001.zip]

Archive with 9 entries (9 files):
- plot_components.py
- plot_holiday_effects.py
- prophet_forecast.py
- prophet_residual_analysis.py
- SARIMA_forecast.py
- Sarima_prophet_forecast.py
- 2025_2027.py
- ACF_PACF.py
- only_total.csv
