# Supplementary material for: Comparative Analysis of SARIMA, Prophet, and a Diagnostic Decomposition–Correction Hybrid for Long-Horizon Lottery Sales Forecasting
Source: Entropy (Basel). 2026 Mar 3;28(3):286. doi: 10.3390/e28030286 (PMC13025920; doi:10.3390/e28030286)
Supplement: Supplementary file 1 [file entropy-28-00286-s001.zip › prophet_residual_analysis.py]

import pandas as pd
import numpy as np
import matplotlib.pyplot as plt
from matplotlib.ticker import ScalarFormatter
from prophet import Prophet
from sklearn.metrics import mean_squared_error, mean_absolute_error, r2_score
from statsmodels.graphics.tsaplots import plot_acf, plot_pacf
from statsmodels.stats.diagnostic import acorr_ljungbox
import statsmodels.api as sm
import seaborn as sns

# 设置字体和字号 - 确保Times New Roman和16pt
plt.rcParams["font.family"] = ["Times New Roman", "SimHei"]  # 同时支持英文和中文
plt.rcParams["font.size"] = 16  # 全局字号设置为16pt
plt.rcParams["axes.labelsize"] = 16  # 轴标签字号
plt.rcParams["axes.titlesize"] = 16  # 标题字号
plt.rcParams["legend.fontsize"] = 16  # 图例字号
plt.rcParams["xtick.labelsize"] = 16  # x轴刻度字号
plt.rcParams["ytick.labelsize"] = 16  # y轴刻度字号

# --------------------------
# 模块1: 中国节假日定义
# --------------------------
def create_chinese_holidays():
    """生成2008-2024年中国主要节假日数据（春节、国庆节、中秋节、劳动节、清明节、端午节、元旦节）"""
    # 春节（农历正月初一，前后7天窗口）
    spring_festival_dates = [
        '2008-02-07', '2009-01-26', '2010-02-14', '2011-02-03',
        '2012-01-23', '2013-02-10', '2014-01-31', '2015-02-19',
        '2016-02-08', '2017-01-28', '2018-02-16', '2019-02-05',
        '2020-01-25', '2021-02-12', '2022-02-01', '2023-01-22',
        '2024-02-10'
    ]
    spring_festival = pd.DataFrame({
        'holiday': 'Spring Festival',
        'ds': pd.to_datetime(spring_festival_dates),
        'lower_window': -7,  # 节前7天
        'upper_window': 7  # 节后7天
    })

    # 国庆节（10月1日，前后5天窗口）
    national_day = pd.DataFrame({
        'holiday': 'National Day',
        'ds': pd.to_datetime([f'{year}-10-01' for year in range(2008, 2025)]),
        'lower_window': -5,
        'upper_window': 5
    })

    # 中秋节（农历八月十五，前后3天窗口）
    mid_autumn_dates = [
        '2008-09-14', '2009-10-03', '2010-09-22', '2011-09-12',
        '2012-09-30', '2013-09-19', '2014-09-08', '2015-09-27',
        '2016-09-15', '2017-10-04', '2018-09-24', '2019-09-13',
        '2020-10-01', '2021-09-21', '2022-09-10', '2023-09-29',
        '2024-09-17'
    ]
    mid_autumn = pd.DataFrame({
        'holiday': 'Mid-Autumn Festival',
        'ds': pd.to_datetime(mid_autumn_dates),
        'lower_window': -3,
        'upper_window': 3
    })

    # 劳动节（5月1日，前后3天窗口）
    labor_day = pd.DataFrame({
        'holiday': 'Labor Day',
        'ds': pd.to_datetime([f'{year}-05-01' for year in range(2008, 2025)]),
        'lower_window': -3,
        'upper_window': 3
    })

    # 清明节（公历4月4日或5日，前后2天窗口）
    qingming_dates = [
        '2008-04-04', '2009-04-04', '2010-04-05', '2011-04-05',
        '2012-04-04', '2013-04-04', '2014-04-05', '2015-04-05',
        '2016-04-04', '2017-04-04', '2018-04-05', '2019-04-05',
        '2020-04-04', '2021-04-04', '2022-04-05', '2023-04-05',
        '2024-04-04'
    ]
    qingming = pd.DataFrame({
        'holiday': 'Qingming Festival',
        'ds': pd.to_datetime(qingming_dates),
        'lower_window': -2,
        'upper_window': 2
    })

    # 端午节（农历五月初五，前后2天窗口）
    dragon_boat_dates = [
        '2008-06-08', '2009-05-28', '2010-06-16', '2011-06-06',
        '2012-06-23', '2013-06-12', '2014-06-02', '2015-06-20',
        '2016-06-09', '2017-05-30', '2018-06-18', '2019-06-07',
        '2020-06-25', '2021-06-14', '2022-06-03', '2023-06-22',
        '2024-06-10'
    ]
    dragon_boat = pd.DataFrame({
        'holiday': 'Dragon Boat Festival',
        'ds': pd.to_datetime(dragon_boat_dates),
        'lower_window': -2,
        'upper_window': 2
    })

    # 元旦（1月1日，前后1天窗口）
    new_years_day = pd.DataFrame({
        'holiday': 'New Year\'s Day',
        'ds': pd.to_datetime([f'{year}-01-01' for year in range(2008, 2025)]),
        'lower_window': 0,
        'upper_window': 1
    })

    # 合并所有节假日
    holidays = pd.concat([
        spring_festival, national_day, mid_autumn,
        labor_day, qingming, dragon_boat, new_years_day
    ])
    return holidays


# --------------------------
# 模块2: 数据加载与预处理
# --------------------------
def load_and_preprocess(filepath):
    """加载数据并修复异常值"""
    df = pd.read_csv(filepath)
    df['month'] = pd.to_datetime(df['month'], format='%Y/%m')
    df.set_index('month', inplace=True)

    # 修复2020年异常值
    df.loc['2020-02-01', 'total'] = np.nan
    df.loc['2020-03-01', 'total'] = np.nan
    df['total'] = df['total'].interpolate(method='linear')

    # 对数变换处理
    df['total_log'] = np.log(df['total'])
    return df


# --------------------------
# 模块3: 模型训练与预测
# --------------------------
def train_prophet_model(df, holidays):
    """训练Prophet模型并生成预测"""
    # 准备数据给Prophet模型
    prophet_df = df[['total_log']].reset_index()
    prophet_df.columns = ['ds', 'y']

    # 创建并训练Prophet模型
    prophet_model = Prophet(holidays=holidays,
                            # yearly_seasonality=False,
                            # weekly_seasonality=False,
                            # daily_seasonality=False,
                            # changepoint_prior_scale=0.05,
                            # seasonality_mode='multiplicative'
                            )
    prophet_model.add_seasonality(name='4year_cycle',
                                  period=48 * 30,
                                  fourier_order=15,
                                  prior_scale=15.0)
    prophet_model.fit(prophet_df)

    # 生成未来数据
    future = prophet_model.make_future_dataframe(freq='M', periods=48)

    # 进行预测
    forecast = prophet_model.predict(future)

    # 反对数变换
    forecast['yhat_exp'] = np.exp(forecast['yhat'])
    prophet_df['y_exp'] = np.exp(prophet_df['y'])

    return prophet_model, prophet_df, forecast


# --------------------------
# 模块4: 可视化与误差计算
# --------------------------
def plot_results(prophet_df, forecast):
    """可视化预测结果"""
    plt.figure(figsize=(14, 7))

    # 绘制实际值
    plt.plot(prophet_df['ds'], prophet_df['y_exp'], label='Actual Sales', color='blue')

    # 绘制拟合值
    plt.plot(forecast['ds'][:len(prophet_df)], forecast['yhat_exp'][:len(prophet_df)],
             label='Prophet Fitted Values', color='red', linestyle='--')

    # 绘制预测值
    plt.plot(forecast['ds'][len(prophet_df):], forecast['yhat_exp'][len(prophet_df):],
             label='Prophet Forecast', color='green')

    # 添加连接线
    plt.plot(
        [prophet_df['ds'].iloc[-1], forecast['ds'].iloc[len(prophet_df)]],
        [prophet_df['y_exp'].iloc[-1], forecast['yhat_exp'].iloc[len(prophet_df)]],
        color='green', linestyle='--', alpha=0.5
    )

    # 设置纵坐标为 ×10^n 格式
    ax = plt.gca()
    formatter = ScalarFormatter(useMathText=True)  # 使用数学格式
    formatter.set_scientific(True)  # 启用科学计数法
    formatter.set_powerlimits((-3, 4))  # 设置科学计数法的范围
    ax.yaxis.set_major_formatter(formatter)

    # 添加标题和标签（确保字体和字号）
    plt.title('Prophet Model Forecast vs Actual Sales', fontfamily='Times New Roman', fontsize=16)
    plt.xlabel('Month', fontfamily='Times New Roman', fontsize=16)
    plt.ylabel('Total Sales Volume (Wan Yuan)', fontfamily='Times New Roman', fontsize=16)
    plt.legend(prop={'family': 'Times New Roman', 'size': 16})
    plt.grid(alpha=0.3)
    plt.show()


def calculate_metrics(y_true, y_pred):
    """计算误差指标"""
    mse = mean_squared_error(y_true, y_pred)
    rmse = np.sqrt(mse)
    mae = mean_absolute_error(y_true, y_pred)
    r2 = r2_score(y_true, y_pred)
    mape = np.mean(np.abs((y_true - y_pred) / y_true)) * 100
    smape = 100 * np.mean(2 * np.abs(y_true - y_pred) / (np.abs(y_true) + np.abs(y_pred)))
    return mse, rmse, mae, r2, mape, smape


# --------------------------
# 新增模块: 残差分析 (ACF/PACF 与 Ljung-Box 检验)
# --------------------------
def analyze_residuals(prophet_df, forecast, lags=20):
    """分析模型残差，包括ACF/PACF图和Ljung-Box检验"""
    # 计算残差 (实际值 - 预测值)
    residuals = prophet_df['y_exp'] - forecast['yhat_exp'][:len(prophet_df)]

    # 创建残差DataFrame
    residuals_df = pd.DataFrame({
        'ds': prophet_df['ds'],
        'residuals': residuals
    })

    # 1. 绘制残差时间序列图
    plt.figure(figsize=(14, 6))
    plt.plot(residuals_df['ds'], residuals_df['residuals'], color='blue')
    plt.axhline(y=0, color='r', linestyle='--')
    # plt.title('Residuals Over Time', fontfamily='Times New Roman', fontsize=16)
    plt.xlabel('Year', fontfamily='Times New Roman', fontsize=16)
    plt.ylabel('Residual Value', fontfamily='Times New Roman', fontsize=16)
    plt.grid(alpha=0.3)
    plt.show()

    # 2. 绘制残差直方图和密度图
    plt.figure(figsize=(12, 6))
    sns.histplot(residuals, kde=True, bins=20)
    plt.axvline(x=0, color='r', linestyle='--')
    # plt.title('Distribution of Residuals', fontfamily='Times New Roman', fontsize=16)
    plt.xlabel('Residual Value', fontfamily='Times New Roman', fontsize=16)
    plt.ylabel('Frequency', fontfamily='Times New Roman', fontsize=16)
    plt.grid(alpha=0.3)
    plt.show()

    # 3. 绘制ACF和PACF图
    fig, (ax1, ax2) = plt.subplots(2, 1, figsize=(14, 10))

    # ACF图
    plot_acf(residuals, lags=lags, ax=ax1, zero=False)
    ax1.set_title('Autocorrelation Function (ACF) of Residuals', fontfamily='Times New Roman', fontsize=16)
    ax1.set_xlabel('Lags', fontfamily='Times New Roman', fontsize=16)
    ax1.set_ylabel('Autocorrelation', fontfamily='Times New Roman', fontsize=16)
    ax1.grid(alpha=0.3)

    # PACF图
    plot_pacf(residuals, lags=lags, ax=ax2, zero=False)
    ax2.set_title('Partial Autocorrelation Function (PACF) of Residuals', fontfamily='Times New Roman', fontsize=16)
    ax2.set_xlabel('Lags', fontfamily='Times New Roman', fontsize=16)
    ax2.set_ylabel('Partial Autocorrelation', fontfamily='Times New Roman', fontsize=16)
    ax2.grid(alpha=0.3)

    plt.tight_layout()
    plt.show()

    # 4. 执行Ljung-Box Q检验
    lb_test = acorr_ljungbox(residuals, lags=range(1, lags + 1), return_df=True)

    # 显示检验结果表格
    print("\nLjung-Box Q Test Results:")
    print("-------------------------")
    print(lb_test.round(4))

    # 解释检验结果
    print("\nInterpretation:")
    significant_lags = lb_test[lb_test['lb_pvalue'] < 0.05].index.tolist()
    if len(significant_lags) == 0:
        print(
            "No significant autocorrelation detected in residuals (all p-values > 0.05). Residuals are likely white noise.")
    else:
        print(
            f"Significant autocorrelation detected at lags: {significant_lags} (p-value < 0.05). Residuals may not be white noise.")

    return residuals, lb_test


# --------------------------
# 主程序
# --------------------------
if __name__ == "__main__":
    # 1. 数据加载与预处理
    df = load_and_preprocess('only_total.csv')

    # 2. 生成节假日数据
    holidays = create_chinese_holidays()

    # 3. 训练模型并生成预测
    prophet_model, prophet_df, forecast = train_prophet_model(df, holidays)

    # 4. 可视化结果
    plot_results(prophet_df, forecast)

    # 5. 计算误差指标
    y_true = prophet_df['y_exp']
    y_pred = forecast['yhat_exp'][:len(prophet_df)]
    mse, rmse, mae, r2, mape, smape = calculate_metrics(y_true, y_pred)

    # 6. 打印误差指标
    print(f"R²: {r2:.4f}")
    print(f"MAPE: {mape:.2f}%")
    print(f"SMAPE: {smape:.2f}%")
    print(f"MSE: {mse:.2f}")
    print(f"RMSE: {rmse:.2f}")
    print(f"MAE: {mae:.2f}")

    # 7. 残差分析 (ACF/PACF 与 Ljung-Box 检验)
    residuals, lb_test = analyze_residuals(prophet_df, forecast, lags=20)
