# Supplementary material for: Comparative Analysis of SARIMA, Prophet, and a Diagnostic Decomposition–Correction Hybrid for Long-Horizon Lottery Sales Forecasting
Source: Entropy (Basel). 2026 Mar 3;28(3):286. doi: 10.3390/e28030286 (PMC13025920; doi:10.3390/e28030286)
Supplement: Supplementary file 1 [file entropy-28-00286-s001.zip › SARIMA_forecast.py]

import pandas as pd
import numpy as np
from pmdarima import auto_arima
from sklearn.metrics import mean_squared_error, mean_absolute_error, r2_score
import matplotlib.pyplot as plt
from statsmodels.tsa.stattools import adfuller
from statsmodels.tsa.arima.model import ARIMA
from matplotlib.ticker import ScalarFormatter


# --------------------------
# 模块1: 数据加载与预处理
# --------------------------
def load_and_preprocess(filepath):
    """加载数据并修复异常值"""
    df = pd.read_csv(filepath)
    df['month'] = pd.to_datetime(df['month'], format='%Y/%m')
    df.set_index('month', inplace=True)

    # 修复2020年异常值
    df.loc['2020-02-01', 'total'] = np.nan
    df.loc['2020-03-01', 'total'] = np.nan
    df['total'] = df['total'].interpolate(method='linear')

    # 对数变换处理
    df['total_log'] = np.log(df['total'])
    return df


# --------------------------
# 模块2: 平稳性检验
# --------------------------
def adf_test(timeseries):
    """ADF平稳性检验"""
    result = adfuller(timeseries)
    print(f"\nADF Statistic: {result[0]:.4f}")
    print(f"p-value: {result[1]:.4f}")
    if result[1] <= 0.05:
        print("数据平稳 ✅")
    else:
        print("数据非平稳 ❌")


# --------------------------
# 模块3: 自动超参数优化与模型训练
# --------------------------
def train_arima_model(df, m=48):
    """自动超参数优化并训练ARIMA模型"""
    print("\n自动超参数优化中...")
    auto_model = auto_arima(df['total_log'],
                            seasonal=True,
                            m=m,  # 季节性周期
                            start_p=0, max_p=5,
                            start_q=0, max_q=5,
                            d=None,
                            trace=True,
                            stepwise=False)

    # 输出模型摘要和最佳参数
    print("\n最优模型摘要：")
    print(auto_model.summary())
    best_order = auto_model.order
    best_seasonal_order = auto_model.seasonal_order
    print(f"\n最佳 ARIMA 模型参数: {best_order}")
    print(f"\n最佳季节性 ARIMA 模型参数: {best_seasonal_order}")

    # 拟合最佳 ARIMA 模型
    arima_model = ARIMA(df['total_log'],
                        order=best_order,
                        seasonal_order=best_seasonal_order)
    arima_result = arima_model.fit()
    return arima_result


# --------------------------
# 模块4: 可视化与预测
# --------------------------
def plot_results(df, arima_result, forecast_steps=48):
    """可视化拟合效果与预测结果"""
    # 获取拟合值
    df['ARIMA_Fitted'] = np.exp(arima_result.fittedvalues)  # 逆对数变换还原原始数据

    # 未来预测
    forecast = arima_result.forecast(steps=forecast_steps)
    forecast_index = pd.date_range(start=df.index[-1], periods=forecast_steps + 1, freq='M')[1:]
    forecast_exp = np.exp(forecast)  # 逆对数变换恢复原始尺度

    # 绘制图形
    plt.figure(figsize=(14, 7))

    # 设置全局字体为Times New Roman，字号18pt
    plt.rcParams["font.family"] = "Times New Roman"
    plt.rcParams["font.size"] = 18

    # 绘制实际值
    plt.plot(df['total'], label='Actual Sales', color='blue')

    # 绘制拟合值
    plt.plot(df['ARIMA_Fitted'], label='SARIMA Fitted Values', color='red', linestyle='--')

    # 绘制预测值
    plt.plot(forecast_index, forecast_exp, label='SARIMA Forecast', color='green')

    # 添加连接线
    plt.plot(
        [df.index[-1], forecast_index[0]],
        [df['total'].iloc[-1], forecast_exp[0]],
        color='green', linestyle='--', alpha=0.5
    )

    # 添加标题和标签（明确设置字体和字号确保生效）
    plt.title('SARIMA Sales Forecast Model', fontfamily='Times New Roman', fontsize=18)
    plt.xlabel('Date', fontfamily='Times New Roman', fontsize=18)
    plt.ylabel('Total Sales Volume (Wan Yuan)', fontfamily='Times New Roman', fontsize=18)

    # 设置纵坐标为 ×10^n 格式
    ax = plt.gca()
    formatter = ScalarFormatter(useMathText=True)  # 使用数学格式
    formatter.set_scientific(True)  # 启用科学计数法
    formatter.set_powerlimits((-3, 4))  # 设置科学计数法的范围
    ax.yaxis.set_major_formatter(formatter)

    # 确保图例字体符合要求
    plt.legend(prop={'family': 'Times New Roman', 'size': 18})

    plt.grid(alpha=0.3)
    plt.tight_layout()  # 自动调整布局，避免标签被截断
    plt.show()


# --------------------------
# 模块5: 误差计算
# --------------------------
def calculate_metrics(y_true, y_pred):
    """计算误差指标"""
    mse = mean_squared_error(y_true, y_pred)
    rmse = np.sqrt(mse)
    mae = mean_absolute_error(y_true, y_pred)
    r2 = r2_score(y_true, y_pred)
    mape = np.mean(np.abs((y_true - y_pred) / y_true)) * 100
    smape = 100 * np.mean(2 * np.abs(y_true - y_pred) / (np.abs(y_true) + np.abs(y_pred)))
    return mse, rmse, mae, r2, mape, smape


# --------------------------
# 主程序
# --------------------------
if __name__ == "__main__":
    # 1. 数据加载与预处理
    df = load_and_preprocess('only_total.csv')

    # 2. 平稳性检验
    print("\n对数变换数据平稳性检测：")
    adf_test(df['total_log'])

    # 3. 自动超参数优化与模型训练
    arima_result = train_arima_model(df, m=48)

    # 4. 可视化与预测
    plot_results(df, arima_result)

    # 5. 计算误差指标
    mse, rmse, mae, r2, mape, smape = calculate_metrics(df['total'][1:], df['ARIMA_Fitted'][1:])

    # 6. 打印误差指标
    print(f"\n误差指标：")
    # print(f"MSE: {mse:.2f}")
    # print(f"RMSE: {rmse:.2f}")
    # print(f"MAE: {mae:.2f}")
    print(f"R²: {r2:.4f}")
    print(f"MAPE: {mape:.2f}%")
    print(f"SMAPE: {smape:.2f}%")
