# Supplementary material for: Comparative Analysis of SARIMA, Prophet, and a Diagnostic Decomposition–Correction Hybrid for Long-Horizon Lottery Sales Forecasting
Source: Entropy (Basel). 2026 Mar 3;28(3):286. doi: 10.3390/e28030286 (PMC13025920; doi:10.3390/e28030286)
Supplement: Supplementary file 1 [file entropy-28-00286-s001.zip › ACF_PACF.py]

import pandas as pd
import numpy as np
from prophet import Prophet
from statsmodels.tsa.arima.model import ARIMA
from sklearn.metrics import mean_squared_error, mean_absolute_error, r2_score
import matplotlib.pyplot as plt
from matplotlib.ticker import ScalarFormatter
from statsmodels.graphics.tsaplots import plot_acf, plot_pacf


# --------------------------
# 模块1: 数据预处理
# --------------------------
def load_and_preprocess(filepath):
    """加载数据并修复异常值"""
    df = pd.read_csv(filepath)
    df['month'] = pd.to_datetime(df['month'], format='%Y/%m')
    df.set_index('month', inplace=True)

    # 修复2020年异常值
    df.loc['2020-02-01', 'total'] = np.nan
    df.loc['2020-03-01', 'total'] = np.nan
    df['total'] = df['total'].interpolate(method='linear')

    # 对数变换处理
    df['total_log'] = np.log(df['total'])
    return df


def create_chinese_holidays():
    """生成中国节假日数据"""
    # 春节（农历正月初一，前后7天窗口）
    spring_festival_dates = [
        '2008-02-07', '2009-01-26', '2010-02-14', '2011-02-03',
        '2012-01-23', '2013-02-10', '2014-01-31', '2015-02-19',
        '2016-02-08', '2017-01-28', '2018-02-16', '2019-02-05',
        '2020-01-25', '2021-02-12', '2022-02-01', '2023-01-22',
        '2024-02-10'
    ]
    spring_festival = pd.DataFrame({
        'holiday': 'Spring Festival',
        'ds': pd.to_datetime(spring_festival_dates),
        'lower_window': -7,  # 节前7天
        'upper_window': 7  # 节后7天
    })

    # 国庆节（10月1日，前后5天窗口）
    national_day = pd.DataFrame({
        'holiday': 'National Day',
        'ds': pd.to_datetime([f'{year}-10-01' for year in range(2008, 2025)]),
        'lower_window': -5,
        'upper_window': 5
    })

    # 中秋节（农历八月十五，前后3天窗口）
    mid_autumn_dates = [
        '2008-09-14', '2009-10-03', '2010-09-22', '2011-09-12',
        '2012-09-30', '2013-09-19', '2014-09-08', '2015-09-27',
        '2016-09-15', '2017-10-04', '2018-09-24', '2019-09-13',
        '2020-10-01', '2021-09-21', '2022-09-10', '2023-09-29',
        '2024-09-17'
    ]
    mid_autumn = pd.DataFrame({
        'holiday': 'Mid-Autumn Festival',
        'ds': pd.to_datetime(mid_autumn_dates),
        'lower_window': -3,
        'upper_window': 3
    })

    # 劳动节（5月1日，前后3天窗口）
    labor_day = pd.DataFrame({
        'holiday': 'Labor Day',
        'ds': pd.to_datetime([f'{year}-05-01' for year in range(2008, 2025)]),
        'lower_window': -3,
        'upper_window': 3
    })

    # 清明节（公历4月4日或5日，前后2天窗口）
    qingming_dates = [
        '2008-04-04', '2009-04-04', '2010-04-05', '2011-04-05',
        '2012-04-04', '2013-04-04', '2014-04-05', '2015-04-05',
        '2016-04-04', '2017-04-04', '2018-04-05', '2019-04-05',
        '2020-04-04', '2021-04-04', '2022-04-05', '2023-04-05',
        '2024-04-04'
    ]
    qingming = pd.DataFrame({
        'holiday': 'Qingming Festival',
        'ds': pd.to_datetime(qingming_dates),
        'lower_window': -2,
        'upper_window': 2
    })

    # 端午节（农历五月初五，前后2天窗口）
    dragon_boat_dates = [
        '2008-06-08', '2009-05-28', '2010-06-16', '2011-06-06',
        '2012-06-23', '2013-06-12', '2014-06-02', '2015-06-20',
        '2016-06-09', '2017-05-30', '2018-06-18', '2019-06-07',
        '2020-06-25', '2021-06-14', '2022-06-03', '2023-06-22',
        '2024-06-10'
    ]
    dragon_boat = pd.DataFrame({
        'holiday': 'Dragon Boat Festival',
        'ds': pd.to_datetime(dragon_boat_dates),
        'lower_window': -2,
        'upper_window': 2
    })

    # 元旦（1月1日，前后1天窗口）
    new_years_day = pd.DataFrame({
        'holiday': 'New Year\'s Day',
        'ds': pd.to_datetime([f'{year}-01-01' for year in range(2008, 2025)]),
        'lower_window': 0,
        'upper_window': 1
    })

    # 合并所有节假日
    holidays = pd.concat([
        spring_festival, national_day, mid_autumn,
        labor_day, qingming, dragon_boat, new_years_day
    ])
    return holidays


# --------------------------
# 模块2: Prophet组件
# --------------------------
def prophet_component(df, forecast_steps):
    """Prophet预测趋势和季节性"""
    holidays = create_chinese_holidays()

    # 准备Prophet数据格式
    prophet_df = df[['total_log']].reset_index()
    prophet_df.columns = ['ds', 'y']  # 确保列名为 "ds" 和 "y"

    # 创建并训练Prophet模型
    model = Prophet(
        holidays=holidays,
        # yearly_seasonality=False,
        # weekly_seasonality=False,
        # daily_seasonality=False,
        # changepoint_prior_scale=0.05,
        # seasonality_mode='multiplicative'
    )
    model.add_seasonality(name='4year_cycle', period=48 * 30, fourier_order=15, prior_scale=15.0)
    model.fit(prophet_df)

    # 生成预测（包括历史拟合值）
    future = model.make_future_dataframe(freq='M', periods=forecast_steps)  # 不预测未来，只获取历史拟合
    forecast = model.predict(future)

    return forecast[['ds', 'yhat']]


# --------------------------
# 模块3: SARIMA残差建模
# --------------------------
def sarima_residual_model(residuals):
    """对Prophet残差进行SARIMA建模"""

    """修正 SARIMA 预测，确保训练数据有效"""
    if np.isnan(residuals).any() or np.isinf(residuals).any():
        raise ValueError("SARIMA 训练数据无效，请检查 Prophet 预测结果。")

    # 使用已知的最佳参数
    order = (4, 0, 2)
    seasonal_order = (2, 0, 0, 48)

    # 拟合模型
    sarima_model = ARIMA(residuals,
                         order=order,
                         seasonal_order=seasonal_order)
    sarima_result = sarima_model.fit()
    return sarima_result


# --------------------------
# 模块4: 混合预测
# --------------------------
def hybrid_forecast(df, forecast_steps=48):
    """混合模型预测流程"""
    # 1. Prophet预测
    prophet_forecast = prophet_component(df, forecast_steps=0)
    prophet_pred = prophet_forecast['yhat'].values

    # 2. 计算残差（确保长度一致）
    if len(prophet_pred) != len(df):
        raise ValueError("Prophet预测长度与数据长度不一致")
    residuals = df['total_log'].values - prophet_pred

    # 3. SARIMA建模残差（检查残差有效性）
    if np.isnan(residuals).any() or np.isinf(residuals).any():
        raise ValueError("残差包含无效值，请检查Prophet预测结果。")
    sarima_model = sarima_residual_model(residuals)
    sarima_pred = sarima_model.predict(start=0, end=len(residuals) - 1)

    # 4. 组合预测结果（历史）
    hybrid_log = prophet_pred + sarima_pred
    df['Hybrid_Fitted'] = np.exp(hybrid_log)

    # 5. 未来预测（修复时间索引）
    future_index = pd.date_range(
        start=df.index[-1] + pd.DateOffset(months=1),  # 确保从下个月开始
        periods=forecast_steps,
        freq='M'
    )

    # Prophet未来预测（直接使用已有结果）
    prophet_future = prophet_component(df, forecast_steps=forecast_steps)
    prophet_pred = prophet_future.iloc[len(df):]

    # SARIMA残差预测
    sarima_future = sarima_model.forecast(steps=forecast_steps)

    # 组合未来预测（数值稳定性处理）
    hybrid_future = np.exp(
        prophet_pred['yhat'].values +
        sarima_model.forecast(steps=forecast_steps)
    )
    return df, hybrid_future, future_index


# --------------------------
# 模块5: 可视化与评估
# --------------------------
def plot_hybrid(df, hybrid_future, future_index):
    """可视化混合模型结果"""
    plt.figure(figsize=(14, 7))

    # 设置全局字体为Times New Roman，字号18pt
    plt.rcParams["font.family"] = ["Times New Roman", "SimHei"]  # 同时支持中文显示
    plt.rcParams["font.size"] = 18

    # 绘制实际值（蓝色）
    plt.plot(df.index, df['total'], label='Actual', color='blue')

    # 绘制拟合值（橙色虚线）
    plt.plot(df.index, df['Hybrid_Fitted'], label='Fitted', color='red', linestyle='--')

    # 绘制预测值（红色实线）并连接断层
    plt.plot(future_index, hybrid_future, label='Forecast', color='green')

    # 添加连接线
    last_actual = df['total'].iloc[-1]
    first_forecast = hybrid_future[0]
    plt.plot(
        [df.index[-1], future_index[0]],
        [last_actual, first_forecast],
        color='red', linestyle='--', alpha=0.3
    )

    # 设置纵坐标为 ×10^n 格式
    ax = plt.gca()
    formatter = ScalarFormatter(useMathText=True)  # 使用数学格式
    formatter.set_scientific(True)  # 启用科学计数法
    formatter.set_powerlimits((-3, 4))  # 设置科学计数法的范围
    ax.yaxis.set_major_formatter(formatter)

    # 添加标题和标签（明确设置字体和字号）
    plt.title('Hybrid SARIMA-Prophet', fontfamily='Times New Roman', fontsize=18)
    plt.xlabel('Month', fontfamily='Times New Roman', fontsize=18)
    plt.ylabel('Total Sales (Wan Yuan)', fontfamily='Times New Roman', fontsize=18)

    # 设置图例字体
    plt.legend(prop={'family': 'Times New Roman', 'size': 18})

    plt.grid(alpha=0.3)  # 添加网格线
    plt.tight_layout()  # 自动调整布局
    plt.show()


def calculate_metrics(y_true, y_pred):
    """过滤无效值后计算指标"""
    mask = ~(np.isnan(y_true) | np.isinf(y_true) | np.isnan(y_pred) | np.isinf(y_pred))
    y_true = y_true[mask]
    y_pred = y_pred[mask]

    if len(y_true) == 0:
        raise ValueError("无有效数据可用于计算指标")

    r2 = r2_score(y_true, y_pred)
    mape = 100 * np.mean(np.abs((y_true - y_pred) / y_true))
    smape = 100 * np.mean(2 * np.abs(y_true - y_pred) / (np.abs(y_true) + np.abs(y_pred)))
    return r2, mape, smape


# 新增函数：绘制残差的ACF和PACF图
def plot_residual_acf_pacf(residuals):
    fig, axes = plt.subplots(2, 1, figsize=(12, 8))

    # 设置字体
    plt.rcParams["font.family"] = ["Times New Roman", "SimHei"]
    plt.rcParams["font.size"] = 18

    plot_acf(residuals, lags=40, ax=axes[0])
    axes[0].set_title('Autocorrelation Function (ACF) of Residuals',
                      fontfamily='Times New Roman', fontsize=18)
    axes[0].set_xlabel('Lags', fontfamily='Times New Roman', fontsize=18)
    axes[0].set_ylabel('Correlation', fontfamily='Times New Roman', fontsize=18)

    plot_pacf(residuals, lags=40, ax=axes[1])
    axes[1].set_title('Partial Autocorrelation Function (PACF) of Residuals',
                      fontfamily='Times New Roman', fontsize=18)
    axes[1].set_xlabel('Lags', fontfamily='Times New Roman', fontsize=18)
    axes[1].set_ylabel('Correlation', fontfamily='Times New Roman', fontsize=18)

    plt.tight_layout()
    plt.show()


# --------------------------
# 主程序
# --------------------------
if __name__ == "__main__":
    df = load_and_preprocess('only_total.csv')
    df, hybrid_future, future_index = hybrid_forecast(df)
    plot_hybrid(df, hybrid_future, future_index)

    r2, mape, smape = calculate_metrics(df['total'][1:], df['Hybrid_Fitted'][1:])
    print(f"R²: {r2:.4f} | MAPE: {mape:.2f}% | SMAPE: {smape:.2f}%")

    # 计算SARIMA修正后的残差
    prophet_forecast = prophet_component(df, 48)
    prophet_pred = prophet_forecast['yhat'].values[:len(df)]
    residuals = df['total_log'].values - prophet_pred
    sarima_model = sarima_residual_model(residuals)
    sarima_residuals = sarima_model.resid

    # 绘制残差的ACF和PACF图
    plot_residual_acf_pacf(sarima_residuals)

    # --------------------------
    # 输出预测值
    # --------------------------
    forecast_df = pd.DataFrame({
        'Date': future_index,
        'Hybrid_Forecast': hybrid_future
    })

    # 如果需要，可以将预测结果保存到 CSV 文件
    forecast_df.to_csv("hybrid_forecast_output.csv", index=False)
    print("预测结果已保存为 hybrid_forecast_output.csv")
