# Supplementary material for: Comparative Analysis of SARIMA, Prophet, and a Diagnostic Decomposition–Correction Hybrid for Long-Horizon Lottery Sales Forecasting
Source: Entropy (Basel). 2026 Mar 3;28(3):286. doi: 10.3390/e28030286 (PMC13025920; doi:10.3390/e28030286)
Supplement: Supplementary file 1 [file entropy-28-00286-s001.zip › only_total.csv]

month	total
2008/7/1	914213.57
2008/8/1	846651.03
2008/9/1	848011.56
2008/10/1	798826.89
2008/11/1	940861.61
2008/12/1	1020757.46
2009/1/1	743315.1
2009/2/1	892092.08
2009/3/1	1144917.85
2009/4/1	1146052.74
2009/5/1	1215928.11
2009/6/1	1135108.34
2009/7/1	1078702.39
2009/8/1	1106417.41
2009/9/1	1117324.72
2009/10/1	1164724.68
2009/11/1	1170541.69
2009/12/1	1333001.28
2010/1/1	1269854.04
2010/2/1	867075.59
2010/3/1	1325175.99
2010/4/1	1410491.9
2010/5/1	1443833.15
2010/6/1	1407141.72
2010/7/1	1327390.28
2010/8/1	1357499.35
2010/9/1	1395558.8
2010/10/1	1499480.63
2010/11/1	1602362.16
2010/12/1	1718928.5
2011/1/1	1600922.48
2011/2/1	1129247.05
2011/3/1	1901216.68
2011/4/1	1864970.51
2011/5/1	1872773.01
2011/6/1	1745279.57
2011/7/1	1820507.67
2011/8/1	1877243.62
2011/9/1	1964423
2011/10/1	2032741.25
2011/11/1	2100829.62
2011/12/1	2248035.79
2012/1/1	1645458.59
2012/2/1	2021661.03
2012/3/1	2357927.65
2012/4/1	2357557.54
2012/5/1	2361593.35
2012/6/1	2161441.36
2012/7/1	2019779.59
2012/8/1	1971158.23
2012/9/1	2051249.98
2012/10/1	2153817.56
2012/11/1	2370641.88
2012/12/1	2680132.3
2013/1/1	2485948.59
2013/2/1	1686478.1
2013/3/1	2733699.62
2013/4/1	2856108
2013/5/1	2734024.35
2013/6/1	2474601.76
2013/7/1	2436497.74
2013/8/1	2461805.87
2013/9/1	2576170.84
2013/10/1	2718311.66
2013/11/1	2741558.63
2013/12/1	3027299.2
2014/1/1	2714937.78
2014/2/1	2001041.55
2014/3/1	3287373.83
2014/4/1	3152907.79
2014/5/1	3079430.8
2014/6/1	3605352.03
2014/7/1	3720897.49
2014/8/1	3153603.96
2014/9/1	3225180.4
2014/10/1	3270070.58
2014/11/1	3411750.84
2014/12/1	3615281.33
2015/1/1	3923315.62
2015/2/1	2478965.29
2015/3/1	3081213.87
2015/4/1	3261218.53
2015/5/1	3210713.11
2015/6/1	2812371.18
2015/7/1	2704685.86
2015/8/1	2809646.67
2015/9/1	2907788.22
2015/10/1	3123411.86
2015/11/1	3063030.61
2015/12/1	3412063.83
2016/1/1	3264126.79
2016/2/1	2245438.87
2016/3/1	3568800.88
2016/4/1	3488894.04
2016/5/1	3461925.12
2016/6/1	3396102.85
2016/7/1	3240250.55
2016/8/1	3101178.31
2016/9/1	3207123.67
2016/10/1	3382691.42
2016/11/1	3448229.49
2016/12/1	3659365.5
2017/1/1	2916065.97
2017/2/1	2815415.39
2017/3/1	3793284.2
2017/4/1	3824516.04
2017/5/1	3769468.17
2017/6/1	3384222.09
2017/7/1	3375459.75
2017/8/1	3506711.3
2017/9/1	3692817.58
2017/10/1	3765310.55
2017/11/1	3855472.64
2017/12/1	3968165.15
2018/1/1	3832910.77
2018/2/1	2565931.59
2018/3/1	4018662.57
2018/4/1	4170519.01
2018/5/1	4068901.1
2018/6/1	5862879
2018/7/1	5464061.3
2018/8/1	4181596.3
2018/9/1	4184381
2018/10/1	4223157.6
2018/11/1	4271739.8
2018/12/1	4302432.6
2019/1/1	4795467.2
2019/2/1	2341174.6
2019/3/1	3495051.4
2019/4/1	3598836.8
2019/5/1	3552347
2019/6/1	3476721.9
2019/7/1	3273371.8
2019/8/1	3408137.8
2019/9/1	3639854.5
2019/10/1	2755128.1
2019/11/1	3776532.3
2019/12/1	4092710.8
2020/1/1	2721002.6
2020/2/1	132.4
2020/3/1	1050913.4
2020/4/1	2338768.2
2020/5/1	2922152.3
2020/6/1	3357043.6
2020/7/1	3614886.6
2020/8/1	3477883.3
2020/9/1	3585354.6
2020/10/1	3071526.7
2020/11/1	3604235.6
2020/12/1	3651159.5
2021/1/1	3575684.7
2021/2/1	1895504.9
2021/3/1	2981028.8
2021/4/1	2910303.5
2021/5/1	3020248.1
2021/6/1	3461006.9
2021/7/1	3624520.5
2021/8/1	3260893.9
2021/9/1	3123858.6
2021/10/1	2939109.9
2021/11/1	3310692.2
2021/12/1	3225686.8
2022/1/1	3082059.9
2022/2/1	2248109
2022/3/1	3294357.4
2022/4/1	3107223.2
2022/5/1	3276538.4
2022/6/1	3198060.5
2022/7/1	3136980.8
2022/8/1	3447594.2
2022/9/1	3333170.3
2022/10/1	2971832.3
2022/11/1	5184419.4
2022/12/1	6184897.3
2023/1/1	3322273.4
2023/2/1	4180975
2023/3/1	4979188.1
2023/4/1	5032585.4
2023/5/1	5002085.8
2023/6/1	4872797.4
2023/7/1	4890483.9
2023/8/1	5295704.2
2023/9/1	5277377.3
2023/10/1	4734090.5
2023/11/1	5053665.9
2023/12/1	5328375.6
2024/1/1	5756414
2024/2/1	3630058.1
2024/3/1	5560134.1
2024/4/1	5545689.3
2024/5/1	4761757.4
2024/6/1	5593728.8
2024/7/1	5465503.5
2024/8/1	5436871.1
